# Supplementary material for: Relationships Between Sleep Quality, Perceived Stress, and Premenstrual Syndrome Among Medical and Nursing Students: A Cross-Sectional Study in Palestine
Source: Healthcare (Basel). 2026 Apr 27;14(9):1168. doi: 10.3390/healthcare14091168 (PMC13163972; doi:10.3390/healthcare14091168)
Supplement: Supplementary file 1 [file healthcare-14-01168-s001.zip]

Archive with 1 entries (1 files):
- healthcare-4166952-supplementary.pdf
